# Supplementary material for: Successful transcatheter stabilization for both acute mitral regurgitation and ruptured papillary muscle following acute myocardial infarction
Source: Eur Heart J Case Rep. 2024 Apr 29;8(5):ytae225. doi: 10.1093/ehjcr/ytae225 (PMC11087875; doi:10.1093/ehjcr/ytae225)
Supplement: ytae225_Supplementary_Data [file ytae225_supplementary_data.zip]

Archive with 1 entries (1 files):
- Movie.mp4
